# Supplementary material for: Transcriptome and Expression Profiling Analysis of Recalcitrant Tea (Camellia sinensis L.) Seeds Sensitive to Dehydration
Source: Int J Genomics. 2018 Jun 5;2018:5963797. doi: 10.1155/2018/5963797 (PMC6008840; doi:10.1155/2018/5963797)
Supplement: Supplementary 10 — Table S6: DEGs related to antioxidant enzymes and osmoprotectant metabolism. [file 5963797.f10.xlsx]

## Sheet: DEGs
Table S6：DEGs related to antioxidant enzymes and osmoprotectant metabolism.
Gene ID	Annotation	FPKM			D1 vs. D0			D2 vs. D0
		D0	D1	D2	Log2 Ratio(D1/D0)	P-value	FDR	Log2 Ratio(D2/D0)	P-value	FDR
CL809.Contig1	Ascorbate peroxidase	28.17	11.54	3.19	-1.28752	0.000239218	0.00120449	-3.14253	1.32036e-10	1.56986e-09
CL809.Contig3	Ascorbate peroxidase	25.73	10.69	12.24	-1.26719	2.20946e-11	2.78645e-10	-1.07185	3.42094e-09	3.50106e-08
CL1666.Contig15	Ascorbate peroxidase	98.21	37.96	52.5	-1.37139	3.7476e-40	2.09061e-38	-0.903553	2.11328e-21	5.60123e-20
CL1666.Contig16	Ascorbate peroxidase	40.96	161.52	162.45	1.97943	2.40888e-108	4.67705e-106	1.98771	7.17024e-110	1.39647e-107
CL1666.Contig17	Ascorbate peroxidase	73.4	7.57	11.39	-3.27741	4.34248e-90	6.80448e-88	-2.68801	4.33026e-74	5.44957e-72
CL7379.Contig1	Ascorbate peroxidase	22.33	8.74	15.25	-1.35328	2.55832e-14	4.14013e-13	-0.550174	0.000336076	0.00166759
Unigene4379	Catalase	88.01	43.08	50.52	-1.03065	7.95476e-06	5.12199e-05	-0.800813	0.000292722	0.00146371
Unigene56375	Dehydroascorbate reductase	9.74	2.16	1.68	-2.17289	7.71738e-09	7.49887e-08	-2.53546	2.25486e-10	2.6143e-09
Unigene13003	Glutathione peroxidase	26.99	6.67	5.77	-2.01667	7.09434e-15	1.19074e-13	-2.22578	9.46502e-17	1.87162e-15
Unigene14873	Glutathione peroxidase	904.38	263.89	258.65	-1.77699	0	0	-1.80593	0	0
CL73.Contig3	Glutathione reductase	21.16	11.06	10.53	-0.935988	6.15874e-11	7.46393e-10	-1.00683	3.23138e-12	4.47969e-11
CL1998.Contig1	Peroxidase	32.23	0.38	1.51	-6.40626	7.27846e-72	8.64601e-70	-4.41578	4.3782e-61	4.38557e-59
CL3186.Contig2	Peroxidase	9.68	3.17	2.86	-1.61052	1.13199e-06	8.31215e-06	-1.75899	2.06548e-07	1.71849e-06
CL10376.Contig1	Peroxidase	9.65	3.51	3.03	-1.45906	1.15835e-05	7.30096e-05	-1.67121	1.21e-06	8.99154e-06
CL10376.Contig2	Peroxidase	14.06	6.01	3.82	-1.22616	3.70486e-06	2.51757e-05	-1.87995	2.23924e-10	2.59691e-09
Unigene6393	Peroxidase	219.16	56.25	57.16	-1.96206	1.34081e-200	5.60611e-198	-1.93891	2.05598e-198	8.41859e-196
Unigene28948	Peroxidase	92.19	11.81	13.42	-2.9646	3.14322e-73	3.79247e-71	-2.78023	6.32124e-69	7.32888e-67
CL850.Contig7	Superoxide dismutase	4.34	13.5	11.49	1.63719	1.25956e-06	9.20017e-06	1.40461	6.27076e-05	0.000356574
CL850.Contig8	Superoxide dismutase	7.93	24.8	20.5	1.64495	9.11898e-09	8.75702e-08	1.37023	6.72642e-06	4.49218e-05
CL1521.Contig1	Late embryogenesis abundant protein	4.78	2.06	1.34	-1.21437	0.000173084	0.00089481	-1.83478	2.94322e-07	2.38357e-06
Unigene48593	Late embryogenesis abundant protein	249.68	81.38	102.18	-1.61733	8.5303e-88	1.28654e-85	-1.28897	2.7597e-63	2.88483e-61
Unigene54824	Late embryogenesis abundant protein	168.17	78.08	77	-1.1069	1.93864e-93	3.1307e-91	-1.12699	1.49238e-96	2.56705e-94
Unigene2178	Pyrroline-5-carboxylate synthase	21.83	7.89	9.55	-1.46821	1.71515e-24	5.22771e-23	-1.19274	1.96938e-18	4.36294e-17
CL8278.Contig1	Ornithine aminotransferase	27.73	10.42	10.24	-1.41209	2.02426e-19	4.62573e-18	-1.43723	5.51588e-20	1.34361e-18
CL9692.Contig1	Pyrroline-5-carboxylate reductase	20.37	4.06	4.62	-2.32689	8.4924e-19	1.86835e-17	-2.14048	3.64678e-17	7.46438e-16
Unigene57616	Proline dehydrogenase	3.44	8.2	10.51	1.25322	1.26805e-05	7.96626e-05	1.61128	2.16512e-09	2.27462e-08
CL5307.Contig1	Pyrroline-5-carboxylate dehydrogenase	36.85	8.49	9.14	-2.11783	4.39626e-47	2.9968e-45	-2.0114	2.71736e-44	1.81896e-42
